# Supplementary material for: RNA interference in marine and freshwater sponges: actin knockdown in Tethya wilhelma and Ephydatia muelleri by ingested dsRNA expressing bacteria
Source: BMC Biotechnol. 2011 Jun 16;11:67. doi: 10.1186/1472-6750-11-67 (PMC3146823; doi:10.1186/1472-6750-11-67)
Supplement: Additional File 4 — Translated amino acid sequence alignment of the complete actin CDS shown in Additional File 3(fasta format). [file 1472-6750-11-67-S4.FASTA]

>Trichoplax_adhaerens 
augucagaagaagauguucaagcuuugguaaucgacaauggcuccgguauguguaaagccggauuugcuggcgaugaugcuccucgugcuguuuucccuucaaucgucggccgaccucgccaucaagguaucaugguuggaaugggucaaaaagacucguauguuggugacgaagcacaaaguaagagagguauccuuaccuugaaauauccuaucgagcacggaauugucacuaacugggaugauauggaaaagaucuggcaucacacuuuuuacaacgaauugcguguagcuccagaagaacaucccgucuuacuaacugaagcucccaugaaucccaaagcuaaccgugaaaaaaugacucaaaucauguucgaaacauucaacaccccagcuauguaugucaacauccaagcuguacuauccuuguaugcuucuggucguacuacugguaucguucucgauucuggcgaugguguaagccauaccguuccaaucuacgaagguuacgcuuugccucaugcuaugaugcguuuggacuuggcuggccgugacuuaacugacuacaugaugaaaaucuugacugaacguggcuauacuuucacuacuaccgcugaacgugaaaucguucgugauaucaaggaaaaauuagccuauguygcuuuagacuuugagcaagaaaugcaaaccgcugcuucuaguucaagccuugaaaagagcuacgaauuaccugacggucaagucaucaccauugguaaugaacgauuccgcugcccagaagcucucuuccaacccgcuuucuuagguauggaauccgcugguauccacgaaacuaccuacaacucuguaaugaaaugcgacgucgauauucgaaaagacuuauacaguaauauugucuugucuggcgguacuacuauguucccugguauugcugaccguaugcaaaaggaaauuguuagcuuggcaccuccaacuaugaaaaucaagaucguugcuccaccagaaaggaaauacucuguauggaucggaggaucuauuuuggcuaguuuauccaccuuccaacagauguggaucuccaaacaagaauacgaugaaucuggccccgcuaucguucaccguaaaugcuucuaa
>Oscarella_carmella 
augugygacgacgaaguagcagcucuuguuguugacaacggcuccggcaugugcaaagccgguuucgccggagacgacgcuccacgugccgucuuucccuccauugucggccguccccgucaccagggcgucauggucggcaugggucagaaggacucguacgucggugacgaggcccagagcaagagagguauccucacgcucaaguaucccaucgagcacggcaucgucaccaacugggaugacauggagaagaucuggcaucacaccuucuacaacgagcuccgcgucgcuccugaggaacaccccguucuccucacugaagcuccucucaaucccaaagccaacagggaaaagaugacucagaucauguucgagacguucaacacgccggcaauguacguggccauccaagccguguugucacucuacgcuuccggucguacaaccggcaucguguucgacuccggcgacggcgugucucacaccguucccaucuacgagggauacgcccucccccacgccauccuccgucucgacuuggccggucgcgaucucaccgacuacuugaugaagauccugaccgagcgcggauacucauucacgacgacggccgagcgggaaaucgugcgugacaucaaggagaagcuggccuacacugcucucgacuucgagaacgagauguccaacgcggccaccagcagcagccucgagaagagcuacgagcuucccgacggacaggucaucaccaucggaaacgagcgauuccgcugcccggaagcucuuuuccagccagcuuuccucggaauggaggcggccggaauccacgagaccugcuacaacuccaucaugaagugugacguagacauccguaaggaucuguacgccaacgucgucuugucuggaggaaccagcauguuccccggcauugcugaccgaaugcagaaggagaucaccgcccuggccccgcccacaaugaagaucaagaucauugccccgccugagaggaaauacagcgucuggauuggagggucuauccucgccucucuguccaccuuccaacagauguggaucagcaagcaggaauaugacgaaucugguccauccaucguccacaggaagugcuucuaa
>Mnemiopsis_leidyi 
---auggacgaugauguagcugcccugguuguggacaauggguccggaauggugaaggccgguuuugccggugaugacgcuccccgagcugucuuccccuccaucguuggacgacccagacaucaaggugucauggucgguaugggacagaaggacuccuacgucggagacgaagcccagagcaagagagguauccucacucugaaauaccccaucgagcacggaaucgucaccaacugggaugacauggagaagaucuggcaucacacuuucuacaacgagcuccgugucgcccccgaggaacaccccguccuucugaccgaggccccccucaaccccaaggccaacagagaaaagaugacccagaucauguucgaaaccuucaacacccccgccauguacguagcuauccaggcuguccugucucuguacgccucugguagaaccaccgguaucguccuggauucuggagauggugucucucacacagucccuaucuacgaagguuaugcccugccccacgccauccuccgucuugaucuugcuggacgugaucugaccgacuaccucaugaagauccuuacugagagagguuacgcuuucaccaccacugcugagagggaaaucguucgagaugucaaggagaaacucugcuacgucgcucuggacuucgagcaggagaugcagaccgcugccagcuccagcucucucgagaaguccuacgaacuccccgacggacaagucaucacuaucggaaaugagagguucaggugcccugagacccucuuccagccuuccuucgucggaauggaguccgcuggaauccacgagacgugcuacaacuccaucaugaagugcgaugucgacaucaggaaggaccuguacgccaacaccguccucuccggaggaaccaccauguucccuggaaucgccgacaggaugcagaaggagaucaccgcccucgcuccucccaccaugaagaucaagaucauugcuccucccgagaggaaauacuccgucuggaucggaggaucuaucuuggccucucucuccaccuuccagcagauguggaucuccaagcaggaguacgaugaaucuggucccagcauuguccacaggaaaugcuucuag
>Monosiga_ovata 
---augggugaggagguugcugcucuugugauugacaacgguuccggcaugugcaaggccggcuucgccggugacgacgccccccgcgccgucuucccguccaucgucggccgcccccgucaccagggugucauggucggcaugggccagaaggacucguacgucggcgacgaggcccaguccaagcgugguauccucacgcucaaguaccccauugagcacggcaucgucaccaacugggacgacauggagaagaucuggcaccacaccuucuacaacgagcuccgcgucgcccccgaggagcaccccguccuccucacugaggccccccugaaccccaaggccaaccgugagaagaugacccagaucauguucgagaccuucaacacccccgccauguacgucgccauccaggccgugcugucccuguacgccucuggccguaccaccggcaucguccucgacucuggugauggugucucccacaccguccccaucuacgagggcuaugcucucccccacgccauccuccgucuggaucuggccggucgcgaucugacugacuaccucaugaagauccucaccgagcgcggcuacuccuucaccaccacggccgagcgugagauuguccgcgacaucaaggagaagcucugcuacgucgcccuggacuucgagcacgagauguccaccgcugcucaguccuccgcccuggagaagagcuacgagcugcccgacggucaggucaucaccaucggcaacgagcgcuuccguacccccgaggcccucuuccagcccucguuccucggcauggaguccacugguauccacgagaccaccuacaacuccaucaugaagugcgaugucgacauccgcaaggaccuguacgccaacaccguccuguccggugguaccaccauguuccccggcauugccgaccgcaugcagaaggagaucaccgcccuggcucccucgaccaugaagaucaagaucaucgcccccccggagcgcaaguacuccguguggaucgguggcucuauccucgccucucuguccaccuuccagcagauguggaucuccaaggccgaguacgacgagucuggucccucgaucguccaccgcaagugcuucuaa
>Hydra_vulgaris 
auggccgaugaugaaguugccgcccucguuguugauaauggaucugguauguguaaagcuggauuugcuggugaugaugcuccaagagcuguuuucccaucuauuguuggacguccucgucaucaaggagucaugguugguaugggacagaaggauuccuaugucggugacgaagcucagagcaaacgugguaucuuaacuuugaaauacccaauugaacacggaauuguaacuaacugggaugauauggaaaaaauuuggcaucacacuuuuuacaaugagcuccguguugcuccagaagaacacccuguccuucuuacugaagcuccccugaaucccaaagcaaaucgugaaaaaaugacccaaaucauguuugagacauuuaacucuccugcaauguauguugcuauucaggcugucuuauccuuguaugcuucuggucguaccacugguauuguacuugauucaggagauggugucucucacacaguaccaaucuaugaaggauaugcucuuccccaugccauuauuagauuggauuuagcaggacgagauuuaacugauuacuuaaugaaaauucuuacagaacgugguuauucauucacuacuacagcugagcgugaaauuguaagagauauuaaagagaaacuuaguuauguagccuuagacuuugaacaagaaaugcaaacugcugcuucaagcucuucccucgagaaaucuuaugaauuaccugauggacaaguuauuacaauuggaaaugagcguuuccgaugcccagaaacacuuuuccaaccaucauuuauugguauggaaucagcugguauccaugaaaccacuuacaacucaaucaugaaaugugauguugauauccguaaagaucuuuaugcuaacacuguucuaucaggugguacgacaauguucccugguauugcugaucguaugcagaaagaaaucucugcucuugcaccaccaacaaugaaaaucaaaauuauugcuccaccagagagaaaauauucagucuggaucggaggaucuauuuuggcuucccuuucuacuuuccaacaaauguggaucuccaaacaagaguaugaugaaucugguccaucaauuguucaccgaaaaugcuuuuaa
>Leucetta_chagoensis 
augugugacgacgacguugccgcucuugucguagacaauggcuccggcaugugcaaagcugguuucgcuggggacgacgcuccccgcgcugucuuccccuccaucgucggucguccucgccaucaaggugucauggucggcaugggccagaaggauuccuacgucggagacgaggcccagagcaagcguggcauccuuacccugaaguaccccaucgaacacggcaucgucaccaacugggacgacauggagaaaaucuggcaucauacguucuauaacgagcugcgugucgcucccgaggagcaccccguccugcugacugaggccccccuuaacccgaaggcgaaccgugagaagaugacccagaucauguucgagacauucaacacucccgccauguacgucgccauccaagcugugcuuucgcuguacgcuucuggacgcaccaccgguauuguccucgacucuggugauggugucagccacacugucccaaucuacgaggguuacgcccugccccacgccaucauccguuuggacuuggccggucgcgauuugacugacuaccucaugaagaucuugaccgagcguggcuacagcuucaccacgaccgcugagcgugaaaucguucgugacaucaaggagaagcuugccuucgucgcccucgacuucgaacaggagaugcagacggccgcgucaagcagcucccuggagaagagcuacgaacuuccggacggccaggucaucaccauuggcaaugagcgcuuccgaugcccagaggcucucuuccagccauccuuccuuggcauggagcaggccggcauccacgagacaacguacaacuccaucaugaagugcgaugucgacauccguaaggaccuguacgccaacgucguccucucuggugguacgacuauguacccaggaaucgcggaccgaaugcagaaagagaucaccgcucucgccccaccaacgaugaagaucaagaucaucgccccaccagagcgcaaguacuccgucuggauugguggcucuauccucgcuucccucuccaccuuccaacagauguggaucuccaagcaggaguaugacgagucuggcccguccaucguccaccgcaagugcuucuaa
>Oopsacas_minuta 
augggagaugacgauguugcagcuuugguaguagacaacggaucaggcaugugcaaagccgguuucgcuggugaugacgccccccgugcaguguucccuagcaucguaggucgaccccgucaccaaggugucaugguaggaaugggucagaaggacucguacguaggagaugaggcucagagcaaacgcgguaucuugacccucaaguaucccaucgagcauggaaucgugaccaacugggaugacauggagaagaucuggcaucacacauucuacaaugaguugcguguagcacccgaggagcaccccguacugcucacugaggcuccauugaacccgaaggcuaaucgcgagaagaugacccaaaucauguucgagacauucaacacccccgccauguacguagcuauccaggcuguacucucgcuguaugcauccggucguaccacugguaucguguucgacuccggugacggcgugucacauacugucccaaucuacgagggguacgcccucccccacgccauccuccgucuggaucuggcuggucgcgaucugacugacuaccugaugaagauccuuaccgagcgcggauacucauucaccacaacagcugagcgugagaucguacgugacaucaaggagaaacucgcuuaugucgcccucgacuucgagcaggagauggguacugcagccaccagcucuacccucgagaagagcuacgaacuucccgacggacaggucauuaccauugguaacgagcgcuuccguugucccgaggcucucuuccagccuuccuuccucggcauggaaucagcugguauccacgagaccaccuauaacuccaucaugaagugugauguagacauccguaaggaucucuacgcuaacacuguccuuuccggugguagcaccauguacccagguaucgcugaucguaugcaaaaggaaaucagcgcacuugcuccucccaccaugaagaucaagaucauugcuccucccgagaggaaauacuccguauggaucggugguucuauccuagccucccugagcaccuuccaacagauguggaucucgaaacaagaauacgacgagucuggaccaagcaucguccacaggaaaugcuucuaa
>Nematostella_vectensis 
augugugacgacgacguugcugcucugguuguugacaauggcuccgguaugugcaaggccgguuucgccggagacgaugcuccccgcgccguuuuccccucuaucgucggccgaccucgccaucaaggcguuauggucgguaugggucagaaagacuccuauguaggagacgaggcccagagcaagagagguauucuuacucugaaauaccccaucgaacacggaauugucacaaacugggacgauauggagaagaucuggcaucauacauucuacaacgagcuucguguggcucccgaagagcaccccguucuccugacagaggcuccccucaacccaaaagccaacagagaaaagaugacccagaucauguucgagaccuucaacagccccgccauguacgucgcuauccaggccguacucucccuguacgcuucuggucguaccaccgguauugugauggacucuggugauggugucacccacaccgugcccaucuaugaggguuacgcucugccccacgccauccuccgucuggacuuggcuggccgugaucugacagacuacuugaugaagauccugacagaacguggcuacucuuucaccaccaccgcugagcgugagaucguccgugacaucaaggagaagcucugcuauguugcucuugacuuugagcaggaaaugacaacugcugcauccagcucuagccucgagaagagcuacgaguugccugauggacaggucaucaccauuggcaacgagcgauucaggugccccgaggccauguuccagcccuccuuccuggguauggaauccgcugguauccaugagaccaccuacaacuccaucaugaagugugacgucgacauccguaaggaucuguacgccaacacuguccugucuggugguuccacuauguacccugguaucgcugaccgcaugcagaaggaaaucucugcccucgcucccccgaccaugaagaucaagaucaucgcuccaccagagaggaaauacuccgucuggaucggaggcuccauccucgcuucccuguccaccuuccaacaaauguggaucucuaagcaggaauacgacgaaucugguccuuccauuguucacaggaagugcuucuaa
>Tethya_wilhelma 
atgtgtgacgacgatgttgctgcgttggttgtagacaatggatctggtatgtgcaaggccggttttgctggggacgatgccccacgtgctgtgttcccttcaatcgttggacgcccccgtcatcagggtgtgatggttggtatgggacagaaggactcatacgttggagatgaagctcagagcaagagaggtatcctcactctraartaccccatygarcacggaatygtcacaaactgggatgatatggagaagatytggcatcacaccttctacaacgagttgcgtgttgcccctgaggagcaccctgtgttgttgactgaggctcccctcaaccccaaggccaaccgtgagaagatgacccagatcatgttcgagaccttcaacaccccagcaatgtacgttgctatccaggccgtgctttcactgtacgcttctggacgtaccactggtatcgtgttcgattctggtgatggtgtttctcacactgttcccatctacgagggttatgctcttccccatgctatcctccgtcttgacttggctggacgtgatcttaccgactacctcatgaagatcctcaccgagcgtggctactctttcaccaccactgccgagcgtgagatcgtccgtgacatcaaggagaagctctgctacgttgccttggacttcgaacaggaaatgagcactgctgcctccagctcaagtctcgagaagagctacgaacttcccgatggacaggtcatcaccattggtaacgagcgtttccgatgccccgaggctctcttccaacctagcttcttgggtatggagtctgccggtatccacgagaccacatacaactccatcatgaagtgcgacgtcgacatccgtaaggatctctacgccaacactgttccctcaggtggcagcaccatgttccccggcatcgccgacagaatgcaraaggagatcacagctcttgcaccacccacaatgaagatcaagatcattgctccaccagagaggaaatactctgtatggatcggtggctccatccttgcttctctatctaccttccarcagatgtggatctccaagcaagaatacgatgaatctggtccmtcmatcgttcatcgcaagtgcttctaa
>Ephydatia_muelleri 
---augucagaggaaguugcagcacuggucguugacaaugguucaggcaugugcaaagccggcuuugccggagaugacgcuccacgagcagucuucccguccaucgucggacgcccacgacaccagggugugauggucgguaugggucagaaggacucguacgucggagacgaggcccagagcaagcgagguauccucacccugaaguaucccaucgaacacggcaucgucaccaacugggacgacauggagaagaucuggcaccacaccuucuacaacgagcuccgaguugccccagaggagcacccaguccuccugacugaggccccccucaacccaaaggccaaccgugaaaagaugacccagaucauguucgagaccuucaacaccccagccauguacgucgccauccaggccgugcugucccuguacgccucuggccguaccaccgguauuguguucgacuccggagauggugucucccacaccguccccaucuacgaggguuacgcucuuccccacgccauccuucgucuggaccucgccggucgugaccugaccgacuaccugaugaagauccugaccgagcguggcuacuccuucaccaccaccgccgagcgugaaaucguccgugacauuaaggagaagcugugcuacgucgcccuggacuucgagcaggagaugcagaccgcugcccagagcuccagccuggagaagagcuacgagcuucccgacggucaggugaucaccaucgguaacgagcgauucagaugcccagaggcccuguuccagcccucuuuccugggcauggaguccgcagguauccacgagaccacuuacaacuccaucaugaagugcgacguggacaucaggaaggaccuguacgccaacaccguccuguccggagguagcacgauguuccccggcauugccgacaggaugcagaaggagaucacugcccuggccccacccacgaugaagaucaagaucauugcuccuccugagcgcaaguacagugucuggaucgguggcuccauccuggccucccugucuaccuuccagcagauguggaucuccaagcaggaguacgacgagucuggcccauccauugugcaccgcaagugcuucuaa
>Amphimedon_queenslandica 
---auggaagacgacguugcagcuuugguuguugauaacggauccgguaugugcaaagccgguuucgcuggagacgaugcuccccgagcuguuuuccccucuaucguuggacgcccucgucaucagggugucauggucgguaugggacagaaggacuccuauguuggagacgaggcucagagcaagagagguauccuaacccucaaauaccccaucgagcacgguaucgucaccaacugggaugacauggagaagaucuggcaucauaccuucuacaacgagcuccguguugcucccgaggagcaccccguucuccuuaccgaggcuccacucaacccuaaagccaaccgugagaaaaugacccagaucauguuugagaccuucaacacuccagcuauguauguugccauccaggcuguucugucucucuaugcuucuggacguaccacugguaucguuuucgauuccggugauggugucucucacacuguccccaucuacgaggguuacgcccuuccccacgccauccuccgucuggacuuggccggucgugaucugacugacuaccucaugaagauccucaccgagcguggcuauucuuucacuaccacugccgagcgugagauuguccgugacaucaaggagaagcucagcuacguugcucuugacuuugaacaggagaugcagacugcugcauccagcucaagucucgagaagagcuacgaauugcccgacggucaggucaucaccaucggaaacgagcgauuccguugcccagaggcucucuuccagccaucuuucuuggguauggaguccgcugguauccacgagaccaccuacaacucaaucaugaagugugacguugacauccguaaggaucucuaugccaacacuguccuuucuggagguagcaccauguucccugguaucgccgacaggaugcagaaggagaucacugcucuugccccccagaccaugaagaucaagaucauugcuccuccagagcguaaguacagcguauggaucggagguuccaucuuggcuucuuuguccaccuuccaacaaauguggaucuccaagcaggaguaugaugaaucagguccauccauuguucaccgcaagugcuucuag
